# Supplementary material for: “Trauma to the Eye”—A Low Fidelity Resident Teaching Module for Identifying and Treating a Retrobulbar Hematoma
Source: MedEdPORTAL. 2021 Jan 25;17:11075. doi: 10.15766/mep_2374-8265.11075 (PMC7837065; doi:10.15766/mep_2374-8265.11075)
Supplement: Supplementary file 1 — Model Construction.docxAssessment Questionnaire.docxRH Checklist.docxCase and Supplemental Images.pptxSimulation Case Template.docx [file mep_2374-8265.11075-s001.zip]

Archive with 6 entries (6 files):
- _Educational_Summary_Report_11075.pdf
- A. Model Construction.docx
- B. Assessment Questionnaire.docx
- C. RH Checklist.docx
- D. Case and Supplemental Images.pptx
- E. Simulation Case Template.docx
